# Supplementary material for: Evaluation of Toxicity of Crude Phlorotannins and Phloroglucinol Using Different Model Organisms
Source: Toxins (Basel). 2022 Apr 28;14(5):312. doi: 10.3390/toxins14050312 (PMC9148043; doi:10.3390/toxins14050312)
Supplement: Supplementary file 1 [file toxins-14-00312-s001.zip]

Archive with 1 entries (1 files):
- toxins-1666693-supplementary.pdf
